# Supplementary material for: Pre-service teachers’ empathy and attitudes toward inclusive education—The chain mediating role of teaching motivation and inclusive education efficacy
Source: PLoS One. 2025 Apr 29;20(4):e0321066. doi: 10.1371/journal.pone.0321066 (PMC12040106; doi:10.1371/journal.pone.0321066)
Supplement: S1 Data — (XLSX) [file pone.0321066.s001.xlsx]

## Sheet: 480样本-英文 loc 2024.3.11
ID	sentiments1	sentiments2	sentiments3	sentiments4	sentiments5	attitudes1	attitudes2	attitudes3	attitudes4	attitudes5	concerns1	concerns2	concerns3	concerns4	concerns5	PL1	PL2	EI1	EI2	ITE1	ITE2	ITE3	ITE4	ITE5	ITE6	CE1	CE2	CE3	CE4	CE5	CE6	BME1	BME2	BME3	BME4	BME5	BME6	empathy1	empathy2	empathy3	empathy4	empathy5	empathy6	empathy7	gender	education	level
1	1	1	1	3	1	2	1	3	3	3	2	3	3	2	3	1	1	2	1	2	3	2	3	2	1	3	2	2	2	1	2	1	2	1	2	1	1	4	4	4	4	4	4	4	1	2	2
2	6	5	5	6	4	4	4	5	6	6	4	4	5	6	5	5	5	6	6	4	4	6	4	5	4	4	5	5	6	5	4	2	3	2	2	4	3	6	6	7	7	7	4	7	2	1	4
3	6	5	5	6	5	2	2	3	2	2	6	5	6	6	5	2	2	6	5	5	5	5	6	5	6	2	3	3	2	2	2	5	6	6	5	6	5	6	6	6	6	5	5	5	2	1	4
4	2	2	3	3	3	5	6	6	5	6	6	5	5	6	5	5	5	5	6	2	2	3	3	2	2	5	5	5	5	6	6	5	6	5	6	6	5	7	7	7	5	7	7	7	2	2	1
5	2	2	2	2	4	4	4	4	4	4	4	3	2	4	2	3	4	3	3	3	3	2	4	3	3	3	2	4	3	2	3	4	2	3	4	4	3	6	6	6	6	6	6	6	2	2	1
6	4	4	4	5	4	4	5	4	4	4	5	4	5	4	5	4	4	4	4	4	5	5	5	4	4	4	3	3	4	3	3	4	5	5	4	4	5	6	6	6	6	6	6	6	2	2	1
7	4	4	5	5	4	3	4	3	4	4	4	5	5	4	4	4	4	4	5	4	5	5	5	4	5	5	5	5	5	5	4	4	4	5	5	5	4	7	7	7	7	7	6	7	2	2	1
8	4	4	4	4	5	4	4	4	5	5	4	4	5	5	4	5	4	4	4	2	2	2	2	3	3	2	3	3	2	2	2	2	3	3	3	3	3	7	7	7	5	6	6	7	2	2	1
9	5	5	4	6	4	6	5	4	6	6	5	5	5	4	4	6	6	6	5	3	2	2	4	4	4	5	4	4	6	4	6	4	4	4	6	6	5	7	6	6	6	7	7	6	2	1	4
10	3	3	3	2	3	5	6	6	6	5	6	5	5	5	5	3	2	5	5	5	5	5	6	5	5	5	6	6	6	6	5	6	6	5	5	5	5	7	7	7	7	6	6	6	2	1	3
11	5	4	4	4	5	5	4	4	4	4	4	4	4	5	5	4	4	5	5	4	5	4	5	4	5	4	5	4	4	5	4	3	4	3	4	4	4	6	6	6	6	6	6	6	2	2	1
12	4	4	5	5	5	4	4	5	4	4	5	5	5	4	5	4	5	5	5	4	5	5	5	4	4	5	5	4	4	4	4	4	4	5	5	5	5	7	7	7	7	7	4	4	2	2	1
13	2	2	3	3	2	3	3	2	2	2	3	3	2	3	3	4	5	5	4	4	5	4	4	5	4	4	4	5	5	5	5	4	5	5	5	4	4	5	5	5	5	5	5	5	2	2	1
14	5	6	5	5	5	3	2	3	2	2	3	3	2	2	3	6	6	6	6	5	5	6	5	6	5	5	6	5	6	6	6	2	3	3	3	2	2	6	6	6	6	6	6	6	2	1	4
15	3	4	3	4	3	2	2	3	3	2	4	3	3	2	2	4	4	4	4	3	4	3	4	4	2	3	2	3	2	4	3	4	3	3	2	4	3	4	5	5	4	5	4	5	2	1	3
16	5	5	5	5	5	4	4	5	5	5	5	5	5	5	4	5	5	3	4	4	5	5	4	5	5	5	5	4	4	5	5	5	5	4	5	4	5	6	6	6	6	6	6	6	2	1	3
17	6	6	5	6	5	6	5	5	6	6	2	2	3	2	3	5	6	3	3	3	2	3	3	2	3	3	3	2	3	3	2	2	3	2	3	3	2	6	6	6	6	6	6	6	2	1	3
18	6	6	5	6	6	4	5	5	4	5	6	5	5	6	4	5	4	6	6	5	5	4	5	6	4	3	2	3	2	4	2	6	4	4	6	5	6	7	7	6	7	7	7	7	2	1	3
19	5	5	5	4	3	4	5	5	5	3	3	3	4	3	5	4	5	5	4	3	3	5	4	3	5	3	4	5	3	5	3	3	3	4	4	3	4	5	5	5	5	5	5	5	2	1	1
20	4	4	5	4	4	5	4	5	4	4	4	4	4	5	4	4	4	4	5	4	4	4	4	4	4	4	4	4	4	4	5	5	5	5	5	5	4	5	5	5	5	5	5	5	2	1	1
21	5	6	4	4	5	5	5	5	4	6	6	4	5	6	6	6	4	4	5	3	3	2	3	2	4	5	6	6	5	6	5	5	6	6	4	6	5	4	4	4	4	4	4	4	2	1	1
22	2	2	3	3	3	6	5	5	6	6	3	3	2	2	3	6	6	5	5	6	5	5	6	6	6	6	6	5	6	5	5	5	5	5	5	5	6	6	6	6	6	6	6	6	2	1	3
23	5	4	5	5	4	5	4	4	4	4	5	4	4	5	5	5	5	4	4	5	5	4	4	4	4	5	5	4	5	4	5	5	5	4	5	5	4	6	6	6	6	6	6	6	2	1	3
24	4	4	5	4	4	4	4	5	5	4	4	4	5	5	4	4	5	5	4	5	5	4	4	4	5	4	4	5	4	4	4	4	4	4	5	4	5	6	6	6	6	6	6	7	2	1	3
25	2	3	3	2	2	5	6	5	5	6	5	5	6	6	5	2	2	5	5	6	5	6	6	6	5	6	5	5	6	5	5	6	5	5	5	6	5	7	7	7	6	6	6	6	1	1	3
26	6	6	5	6	5	6	6	6	6	6	5	5	5	5	5	6	6	6	5	2	2	2	2	2	2	2	2	2	2	3	3	3	2	2	2	2	2	6	6	6	6	6	6	6	2	1	4
27	4	3	3	3	4	4	4	3	3	3	3	3	3	3	3	4	4	3	3	4	3	3	3	3	3	3	3	3	4	3	3	4	3	4	4	4	4	5	6	6	6	6	6	6	2	1	3
28	5	5	5	6	5	3	2	3	2	2	6	5	5	6	6	5	5	2	2	2	2	3	2	2	2	3	2	3	3	3	3	3	2	3	3	2	2	6	7	7	7	7	7	7	2	1	3
29	4	5	4	4	4	5	5	4	5	4	5	4	5	5	5	5	5	5	4	5	4	5	4	4	4	5	5	4	5	5	5	5	4	5	5	4	4	6	6	6	7	5	4	4	2	1	3
30	5	4	4	4	4	4	4	4	4	5	5	4	5	5	5	4	4	4	5	2	2	3	2	3	2	2	3	3	3	2	3	3	3	3	2	2	3	6	6	6	6	6	6	6	2	1	1
31	5	4	4	6	4	4	5	4	6	5	6	6	4	4	5	4	6	4	4	6	6	6	4	4	6	6	5	6	5	5	4	2	4	2	2	3	4	5	6	6	5	5	5	5	2	2	1
32	4	3	5	4	5	5	4	3	4	5	5	4	3	4	4	5	5	5	3	3	3	3	3	3	4	4	4	3	3	4	5	5	4	4	5	3	5	5	4	5	4	5	5	4	2	1	2
33	4	5	3	5	4	3	5	3	5	3	4	3	3	3	3	5	4	3	3	3	3	3	2	2	3	3	3	3	2	3	3	3	2	3	3	3	3	6	6	6	6	6	6	6	1	1	4
34	4	6	5	4	4	6	6	4	5	5	5	6	6	5	4	4	4	5	4	5	5	4	5	5	5	6	6	4	5	6	6	6	4	6	5	6	6	6	6	6	6	6	6	6	1	1	3
35	5	4	4	5	4	4	5	5	5	4	5	4	4	4	4	4	5	5	5	3	3	3	3	2	3	3	3	3	3	3	3	2	3	3	3	3	2	7	7	7	5	7	7	7	2	1	2
36	3	3	3	3	3	3	3	3	3	3	3	3	3	3	2	5	3	3	4	3	5	3	3	5	4	4	5	4	4	3	3	3	3	4	5	5	4	6	5	5	5	5	5	5	1	1	1
37	5	5	5	5	5	4	4	4	4	5	4	4	4	5	4	3	3	5	4	5	5	4	5	4	5	4	4	4	4	5	4	5	4	4	4	5	4	6	6	6	6	6	6	6	2	1	1
38	6	5	5	5	4	2	2	4	3	4	6	4	6	4	5	5	4	6	6	6	6	5	4	6	6	5	6	4	5	6	4	4	6	4	5	5	4	7	6	6	6	6	7	6	2	2	2
39	6	5	4	5	5	5	6	5	6	4	5	4	4	4	4	5	5	5	6	4	5	4	4	5	5	4	6	6	6	6	6	4	4	4	6	4	5	6	6	6	6	6	6	6	2	1	1
40	3	4	3	3	3	3	4	4	3	3	3	4	4	3	3	3	3	3	3	3	3	4	4	4	3	4	3	3	4	4	4	4	4	3	3	3	3	5	5	5	4	5	5	5	2	1	3
41	4	5	4	4	5	5	4	5	5	4	5	5	4	4	5	3	4	4	5	4	5	5	4	4	5	5	5	5	4	5	4	4	5	4	5	4	5	6	6	6	6	6	6	6	2	1	1
42	5	6	6	5	5	4	6	4	4	5	5	4	4	5	6	6	6	6	6	6	5	4	6	5	4	5	5	4	6	5	4	4	5	6	5	6	5	6	6	7	7	7	6	7	2	1	4
43	5	6	4	6	5	4	4	5	4	4	4	4	3	3	3	5	6	4	5	3	3	3	3	2	3	3	3	3	2	3	2	2	3	2	3	3	3	5	5	5	5	5	5	5	2	1	1
44	4	5	3	3	4	5	4	4	5	4	4	3	4	4	3	3	4	3	4	5	3	3	4	4	3	5	3	3	4	3	5	5	4	3	5	4	4	6	6	6	6	6	6	6	2	1	3
45	3	2	2	2	2	5	5	6	6	5	6	6	6	6	6	5	6	5	5	2	3	3	2	2	2	2	2	2	2	3	3	6	5	6	6	5	6	5	5	5	5	5	5	5	2	1	3
46	4	4	5	4	5	4	5	5	4	4	4	4	4	5	5	3	3	4	4	5	5	4	4	5	4	4	5	4	4	5	4	5	5	4	5	4	4	5	5	5	5	5	5	5	2	1	1
47	2	2	3	2	2	5	5	5	5	6	5	4	6	4	4	4	5	5	5	5	4	5	6	4	5	4	5	5	6	4	5	6	5	5	6	4	6	5	5	5	4	6	6	6	2	1	3
48	2	2	2	2	2	5	5	6	5	5	6	5	6	5	5	3	2	6	5	2	2	2	3	3	3	3	3	2	3	2	3	2	3	3	3	3	3	5	5	5	5	5	5	5	2	1	2
49	4	5	4	5	5	5	5	4	4	5	4	4	4	4	4	3	3	3	3	5	4	5	4	4	4	4	5	4	5	5	4	4	4	4	5	5	5	5	4	4	4	4	4	4	2	1	1
50	5	4	6	4	5	6	4	5	5	4	4	4	6	5	5	6	4	4	5	4	6	6	6	6	4	4	6	4	5	5	4	4	2	3	3	4	2	6	6	6	6	6	6	6	1	1	1
51	5	5	6	5	5	2	2	3	3	3	2	3	3	2	2	2	2	2	2	5	6	6	6	6	6	5	6	6	6	6	5	2	2	3	3	3	3	7	6	7	7	6	7	6	1	1	1
52	5	4	5	5	5	3	4	4	3	3	5	5	5	4	4	4	5	4	4	4	5	5	5	5	4	5	5	5	4	4	5	5	5	4	4	4	5	6	6	6	6	7	7	7	2	1	1
53	4	4	3	4	3	4	5	4	4	4	5	5	5	5	5	4	5	5	5	4	5	5	5	5	4	5	5	5	5	4	4	4	4	4	5	4	4	6	6	6	6	6	6	6	2	1	3
54	5	5	3	5	3	4	3	4	5	4	4	3	4	3	5	4	5	5	5	3	5	4	3	4	4	5	3	3	5	4	4	4	5	5	5	3	3	5	5	5	5	5	5	5	2	1	1
55	6	5	5	5	5	6	4	5	6	6	4	4	4	6	4	5	5	5	5	5	4	4	5	4	4	4	5	6	6	6	6	2	2	4	2	4	4	5	5	5	5	5	5	5	2	1	1
56	4	4	2	4	2	6	4	5	5	4	4	5	4	6	6	5	5	6	6	5	5	5	5	5	4	4	6	5	4	6	4	6	6	6	4	6	5	5	5	5	5	5	5	5	2	1	2
57	4	4	5	5	4	5	4	5	4	4	3	3	4	3	4	5	5	4	4	5	5	4	4	5	5	4	5	4	5	4	4	5	5	5	5	5	4	5	5	5	5	5	5	5	2	1	3
58	3	3	3	3	3	2	3	3	3	3	3	3	2	3	2	5	5	4	4	4	5	5	5	4	5	5	5	5	4	5	5	4	5	5	4	5	4	5	5	5	5	5	5	5	2	1	1
59	6	5	6	6	4	4	4	6	4	4	4	5	6	5	5	5	4	5	6	4	6	6	4	5	5	4	6	5	5	4	5	6	6	4	4	5	6	7	5	5	5	7	7	7	2	1	2
60	4	2	3	3	3	2	3	4	4	3	3	4	2	4	3	3	4	4	4	4	4	4	4	3	2	2	3	4	2	3	3	2	3	2	4	2	3	5	6	6	6	6	6	6	1	1	1
61	4	4	4	5	5	4	5	4	6	5	6	6	5	5	6	3	2	3	2	6	5	6	4	4	4	5	4	6	5	4	4	6	5	4	5	5	6	6	6	6	6	6	6	6	2	1	3
62	5	4	5	4	5	4	5	4	4	4	4	4	4	4	5	4	5	5	5	5	5	5	5	5	5	5	5	5	5	5	4	4	4	3	3	4	3	6	6	6	6	6	6	6	2	1	1
63	4	4	4	4	5	5	4	4	4	4	4	4	4	5	5	4	5	4	4	4	4	5	4	4	4	4	4	4	4	4	4	5	4	5	5	5	5	6	6	6	6	6	6	6	2	1	1
64	3	3	3	3	3	3	3	2	3	3	2	3	3	3	3	2	4	3	2	4	4	2	4	4	2	4	2	2	2	2	3	4	3	2	2	3	2	3	3	3	3	3	3	3	2	1	1
65	6	5	4	6	6	5	6	6	5	6	4	6	6	5	4	4	6	6	4	3	2	2	2	3	3	3	3	3	2	2	3	2	3	2	3	3	3	5	5	6	6	6	6	6	2	1	1
66	2	3	3	2	2	3	2	2	2	2	2	3	3	3	2	2	2	4	6	6	4	6	4	4	4	6	5	6	4	6	4	6	6	5	5	5	5	6	6	6	6	6	6	6	2	1	1
67	5	4	3	5	3	5	3	4	4	5	4	4	3	4	3	5	5	5	4	3	3	3	3	2	3	2	3	2	2	2	2	3	3	3	3	3	3	5	5	5	5	5	5	5	2	1	1
68	6	6	6	4	4	2	2	4	2	2	5	5	6	6	4	4	4	6	4	6	4	4	6	5	4	5	6	4	5	5	5	6	6	5	5	4	4	5	6	6	7	6	6	6	2	1	3
69	5	4	5	6	6	6	4	5	4	6	4	5	5	6	6	6	6	5	6	3	3	3	3	2	3	3	3	3	3	3	2	2	3	3	3	3	3	6	6	6	5	6	5	6	2	1	4
70	3	3	3	3	3	4	3	3	3	3	3	3	3	4	3	3	3	3	3	3	4	3	3	3	3	3	3	3	4	3	3	3	4	3	4	3	3	6	6	6	6	6	6	6	2	1	3
71	6	4	6	6	4	6	5	6	5	5	4	5	4	4	5	4	6	4	5	5	6	6	6	5	4	4	5	5	5	4	6	6	4	6	5	4	4	6	6	6	6	6	6	6	1	1	1
72	3	4	4	4	3	5	4	5	4	4	4	5	5	5	5	5	4	4	5	4	5	4	5	4	5	4	5	5	4	4	4	4	5	5	5	4	5	5	5	5	5	5	5	5	2	1	2
73	3	3	4	4	4	4	3	4	3	3	4	4	3	3	4	3	3	3	3	4	4	3	3	4	3	4	4	3	3	3	4	4	4	3	4	4	3	6	6	6	6	6	6	6	1	1	3
74	3	2	3	2	2	3	2	3	3	3	2	2	3	2	3	5	5	5	4	5	5	5	4	5	3	5	4	3	3	3	4	5	5	4	5	4	3	5	5	5	5	5	5	5	2	1	1
75	3	3	3	3	3	3	3	3	3	3	3	3	3	3	3	4	3	3	3	4	3	4	3	4	4	3	4	4	4	3	4	4	4	3	3	4	4	6	6	6	6	6	6	6	2	1	1
76	3	2	2	3	3	2	1	2	1	2	1	1	2	2	2	3	1	2	3	2	3	2	1	1	2	3	3	3	3	1	1	1	3	3	3	3	2	3	3	3	3	3	4	3	2	2	1
77	5	5	4	5	5	4	4	5	5	5	4	5	5	4	5	4	5	4	5	5	4	4	4	5	5	4	4	5	5	4	5	4	4	3	3	3	3	6	7	6	7	6	7	4	2	1	1
78	2	3	3	2	2	6	6	6	5	6	3	3	3	3	2	3	3	3	3	3	3	3	2	3	3	5	5	5	5	5	6	5	6	5	6	6	6	6	6	6	6	6	6	6	2	1	4
79	4	5	4	5	5	4	4	4	5	5	4	5	5	5	5	5	4	5	4	4	5	5	5	4	5	4	5	4	5	5	4	3	4	4	4	4	4	4	4	4	4	5	5	4	1	1	1
80	3	4	3	4	4	3	4	3	3	3	4	3	3	3	4	4	3	4	4	3	3	3	4	4	4	3	4	3	3	3	3	4	4	3	4	4	3	5	5	5	5	5	5	5	2	1	2
81	4	5	4	5	5	4	3	3	4	3	4	4	5	4	4	2	2	2	3	5	4	4	5	4	4	4	5	5	4	4	5	4	5	4	5	5	4	5	5	5	5	5	5	5	1	1	3
82	4	3	5	3	3	4	3	3	4	4	3	5	3	5	4	3	3	3	4	5	3	4	4	5	5	3	4	4	3	3	3	4	3	3	3	3	4	6	6	6	6	6	6	6	2	1	1
83	5	5	5	4	5	5	6	4	6	5	6	6	5	6	4	4	5	6	6	5	4	5	5	4	6	5	4	4	4	5	4	6	6	4	5	4	6	6	6	6	6	6	6	6	2	1	1
84	4	3	4	5	5	4	3	3	3	5	3	3	4	3	3	5	5	4	4	3	4	4	5	4	3	5	4	4	5	4	4	3	5	4	5	4	3	6	6	6	6	6	6	6	1	1	1
85	4	5	5	6	6	4	4	4	3	2	4	5	4	6	5	4	5	5	4	4	6	5	5	5	4	6	5	6	5	5	4	5	5	4	6	6	6	6	6	6	6	6	6	6	1	1	1
86	4	5	5	5	5	4	5	4	5	4	4	5	4	4	4	4	5	5	5	4	5	4	4	5	5	5	5	5	5	4	4	5	5	5	4	4	5	6	6	6	6	6	6	6	2	1	1
87	2	3	4	2	3	2	3	2	2	4	2	2	3	3	3	3	4	4	4	2	2	4	3	4	4	4	4	4	4	3	4	2	4	3	3	4	3	5	5	5	5	6	6	6	2	1	1
88	4	5	6	5	6	5	6	6	5	6	5	4	6	4	5	4	4	5	6	4	6	6	6	6	5	3	3	4	3	4	2	6	4	4	4	5	6	6	6	6	6	6	6	6	2	1	2
89	6	4	5	4	4	6	5	6	5	5	6	4	5	6	6	6	5	4	5	4	6	5	4	6	6	6	5	5	4	5	6	5	5	5	4	6	4	6	6	6	6	6	6	6	2	1	2
90	5	5	5	4	4	5	5	5	5	4	4	5	4	5	5	5	4	4	5	5	5	5	4	5	5	5	4	5	4	5	4	4	4	4	5	4	5	6	6	6	6	6	6	6	2	1	2
91	5	4	4	5	4	5	4	4	5	4	5	5	5	4	5	4	5	4	5	4	4	4	4	4	5	5	4	4	4	4	5	5	5	5	5	4	4	7	7	7	7	6	6	4	2	1	1
92	5	6	4	5	6	4	6	4	4	5	6	6	6	6	6	6	4	5	4	4	5	4	5	4	4	5	4	5	5	4	6	6	4	4	5	6	5	5	5	5	5	5	5	7	1	1	1
93	5	4	5	5	4	5	5	5	4	4	4	5	4	5	5	4	4	4	5	4	5	4	4	4	4	4	5	4	5	5	5	4	4	5	5	5	4	5	5	5	5	5	3	5	2	1	1
94	5	4	4	4	5	5	4	5	5	5	5	4	4	4	4	4	4	4	4	3	3	2	2	2	3	3	3	3	3	3	3	2	3	2	2	2	3	6	6	6	6	6	6	6	2	1	1
95	5	6	5	6	5	6	6	5	6	5	2	3	2	2	3	3	2	3	3	6	6	5	6	5	5	6	6	5	5	6	6	3	2	2	2	2	3	6	6	6	6	6	6	6	2	1	3
96	3	3	4	3	3	4	3	3	3	4	3	4	3	3	4	3	4	4	4	4	3	3	4	3	3	3	4	4	4	3	4	4	3	4	3	4	3	6	6	6	6	6	6	6	2	1	2
97	4	4	6	6	5	5	5	4	5	4	6	5	6	4	5	6	5	6	6	4	6	6	6	4	5	4	5	5	4	5	4	6	6	4	4	5	4	6	6	6	5	6	6	6	2	1	4
98	3	2	3	2	3	3	3	3	3	3	6	5	5	6	6	5	5	2	2	6	6	5	6	6	6	2	3	3	3	3	3	5	6	6	6	5	6	5	6	6	6	5	6	7	2	1	4
99	6	6	6	4	4	5	6	5	4	6	4	4	4	4	3	5	4	6	4	4	6	4	4	6	5	4	5	4	4	6	5	5	6	5	5	5	6	6	6	6	6	6	6	6	2	1	2
100	3	3	2	2	3	5	6	5	5	5	6	6	6	5	6	2	3	6	5	2	3	2	2	3	3	5	6	6	5	6	6	5	6	6	5	6	6	4	5	5	4	4	5	5	2	1	1
101	3	2	3	3	3	6	6	5	6	5	6	6	6	5	5	6	5	6	6	3	2	2	3	2	3	3	2	3	3	3	2	5	6	6	5	5	6	5	5	5	5	5	5	5	2	1	4
102	4	5	6	6	5	4	5	4	4	4	5	5	4	5	4	5	5	5	5	4	5	4	4	5	6	4	4	6	4	6	6	6	5	6	5	5	5	4	5	4	4	5	5	5	2	1	2
103	2	3	4	2	4	4	5	5	4	6	4	4	5	4	4	5	5	5	5	6	4	6	5	4	4	6	4	5	5	5	5	5	4	5	6	6	4	5	4	5	6	5	5	6	2	1	2
104	5	6	6	6	4	5	6	5	5	5	6	6	5	6	6	2	2	6	6	6	4	6	4	5	4	6	6	5	4	4	5	5	4	6	6	6	6	6	6	6	6	6	6	5	2	1	3
105	3	3	3	2	2	3	3	3	2	2	2	2	2	2	2	3	3	3	3	2	2	3	2	2	2	2	3	3	2	2	2	3	3	3	3	2	2	3	3	3	3	3	3	3	2	1	3
106	5	4	4	5	5	5	5	5	5	4	5	4	4	5	4	3	3	4	5	5	4	4	5	5	5	5	4	5	4	4	5	4	4	5	5	4	5	6	6	6	6	6	6	6	2	1	3
107	3	2	2	3	3	6	5	5	5	5	6	5	5	6	6	2	3	5	6	3	2	3	3	3	3	6	5	6	6	5	5	6	6	5	6	5	6	5	7	5	7	5	5	5	2	1	2
108	5	4	3	5	5	3	4	3	4	3	3	4	4	5	3	3	2	3	3	4	3	4	4	5	4	3	3	4	3	3	5	3	3	5	4	3	3	6	6	6	6	6	6	6	2	1	2
109	3	3	3	3	2	6	5	5	5	6	5	5	5	6	5	5	5	5	6	2	2	3	2	2	2	6	6	5	6	5	5	6	5	6	5	6	5	6	6	6	6	5	5	6	2	1	2
110	5	5	4	4	4	4	4	4	5	5	4	5	5	4	5	5	5	4	4	4	4	3	3	4	4	5	4	5	4	5	4	5	5	5	4	5	4	5	5	5	5	5	5	5	2	1	1
111	6	5	6	5	5	5	6	5	6	6	2	3	2	3	3	6	5	5	5	5	6	6	6	5	6	6	6	5	5	6	5	6	5	6	5	5	6	7	7	6	7	6	5	5	2	1	3
112	3	3	3	3	3	4	3	4	3	3	4	4	4	4	3	4	3	3	4	4	3	4	4	4	4	3	4	3	4	3	4	4	3	3	3	3	3	6	6	6	6	6	6	6	2	1	2
113	4	4	5	4	5	4	4	4	5	4	5	5	5	5	5	4	4	5	5	5	4	4	4	4	5	4	4	5	4	5	5	5	4	5	4	5	5	5	6	6	4	6	4	5	2	1	2
114	6	5	5	5	6	3	3	2	2	3	2	2	3	3	3	6	5	2	2	5	5	6	6	6	5	6	6	6	6	6	6	3	3	2	2	2	2	6	6	6	6	6	6	6	1	1	1
115	4	5	4	5	3	5	5	4	3	3	3	4	3	5	4	3	5	4	3	4	3	4	5	5	5	3	4	4	4	4	3	3	5	5	3	5	5	5	6	6	6	6	6	5	2	1	2
116	4	4	3	4	3	4	4	3	4	3	4	3	4	4	4	3	4	4	4	4	4	4	3	4	3	3	4	3	3	4	3	3	4	3	3	3	4	6	6	6	6	6	6	6	2	1	2
117	4	3	4	4	3	2	2	3	3	3	2	4	3	4	3	2	3	3	3	2	2	3	4	3	4	2	3	2	2	3	3	4	4	4	3	3	4	5	5	5	5	4	4	4	2	1	3
118	5	4	4	4	4	4	4	4	5	4	3	4	3	4	3	5	5	4	5	5	5	5	5	4	4	4	5	5	4	5	4	4	4	4	5	5	4	6	6	6	6	6	6	6	2	1	2
119	4	3	4	3	3	4	5	4	5	4	4	4	4	4	4	5	4	5	4	5	4	5	4	5	4	4	5	5	4	4	5	5	4	5	4	5	5	6	5	5	5	5	5	5	2	1	2
120	4	4	5	5	4	5	4	4	4	5	5	5	4	4	4	2	2	2	2	5	4	5	5	4	4	5	4	4	4	5	5	5	4	5	5	5	5	6	6	6	7	7	7	7	1	1	2
121	3	2	3	4	4	4	4	3	3	3	2	2	2	2	3	4	4	4	3	3	3	2	3	3	2	2	3	3	3	3	2	3	3	3	2	3	3	3	3	3	3	3	3	3	2	1	2
122	4	5	4	4	4	4	4	3	4	4	5	5	5	5	4	5	5	5	5	5	5	5	5	4	5	5	5	4	4	4	4	4	5	4	5	4	5	5	5	5	4	5	4	4	2	1	2
123	5	6	5	6	6	4	5	6	6	4	5	6	6	5	4	3	3	3	3	4	4	6	4	4	4	4	5	4	6	5	5	6	6	6	6	6	4	5	5	5	5	5	5	5	2	1	3
124	3	3	4	4	5	3	3	4	4	5	5	4	4	5	5	5	5	3	3	4	4	4	3	3	3	3	5	3	5	4	4	5	5	4	4	5	3	5	5	5	5	5	5	5	2	1	1
125	4	5	4	4	3	5	4	5	5	3	5	4	5	4	5	5	5	4	5	5	5	5	5	3	5	3	4	3	4	3	3	3	5	3	4	5	3	5	5	5	5	5	5	5	2	1	1
126	3	2	4	3	2	2	3	4	2	2	2	3	2	4	4	2	3	2	3	3	3	4	2	3	4	4	3	3	4	4	3	3	2	3	2	2	4	3	3	3	3	3	3	3	2	1	1
127	2	1	2	1	1	2	2	2	1	1	2	2	2	1	1	1	1	2	2	2	1	2	1	1	2	1	1	1	1	2	1	2	1	1	2	2	1	3	3	3	3	3	3	3	1	2	2
128	3	3	3	3	3	3	2	2	3	3	3	3	3	2	3	6	6	6	6	4	6	6	5	4	4	5	6	6	5	6	5	4	5	6	5	6	5	4	4	5	4	4	5	4	2	1	4
129	3	3	4	3	4	4	4	4	3	4	4	3	3	4	3	4	4	4	3	4	3	3	4	4	4	4	4	4	4	3	3	3	3	4	4	3	3	7	7	7	7	6	6	7	2	1	2
130	5	5	6	5	6	3	3	3	3	3	5	5	5	5	5	2	2	6	5	5	5	5	6	6	5	2	2	3	2	2	3	6	5	6	5	5	5	6	5	6	6	6	6	6	2	1	2
131	5	5	5	4	4	3	4	3	4	4	5	5	5	4	4	4	4	5	4	4	4	4	5	4	5	5	4	5	4	4	4	4	5	4	4	5	5	7	7	7	7	4	4	5	2	1	3
132	4	4	4	5	5	2	4	4	2	2	4	4	5	4	4	3	3	3	3	5	5	4	6	6	4	5	5	5	5	5	4	6	5	6	5	6	4	5	5	5	5	5	5	5	2	1	1
133	4	5	6	4	6	5	6	4	4	6	4	5	4	6	5	6	5	5	6	3	4	2	2	2	2	6	5	4	6	6	6	6	6	4	6	6	6	6	6	6	6	7	6	5	1	1	2
134	4	4	4	4	5	3	3	4	4	3	5	4	5	5	4	4	5	5	5	4	4	4	5	4	5	4	5	5	5	4	5	5	4	4	4	5	5	5	5	5	5	5	5	5	2	1	2
135	3	3	2	2	3	2	2	3	2	3	3	3	2	3	2	6	4	4	6	5	5	6	6	4	6	6	6	4	5	4	6	4	4	6	5	4	4	5	5	5	5	5	5	5	2	1	3
136	4	5	4	5	4	4	4	5	5	5	4	5	4	5	4	4	4	4	5	5	4	4	4	4	4	5	5	5	4	4	5	5	4	5	5	5	5	5	6	6	5	6	6	6	1	1	1
137	5	6	5	5	5	5	5	6	5	5	3	3	2	3	3	6	5	2	2	6	5	6	6	5	5	3	2	3	3	2	3	3	3	2	3	2	2	6	5	5	5	5	5	4	2	1	1
138	6	6	5	6	6	3	3	2	3	3	6	5	5	6	6	2	2	5	5	5	5	5	5	6	5	2	2	2	3	2	3	6	5	5	6	6	6	6	5	5	5	5	5	5	2	1	1
139	6	4	4	6	5	4	4	2	3	2	6	4	4	5	5	2	3	2	2	6	4	6	5	4	4	5	4	6	4	4	6	6	5	5	5	5	5	5	6	6	5	6	6	5	1	1	2
140	4	4	4	4	5	5	5	4	5	5	5	5	6	6	4	6	4	4	2	6	6	5	4	4	4	6	4	6	5	6	5	5	5	5	4	6	5	5	5	5	5	5	5	5	2	1	1
141	5	4	5	4	5	5	5	5	5	4	4	4	5	4	4	4	5	4	3	4	4	5	5	5	4	4	4	4	5	4	4	4	4	4	4	4	4	5	6	6	5	5	4	6	2	1	2
142	5	5	4	6	5	5	5	4	4	4	4	5	4	6	4	2	3	5	6	6	5	6	6	6	4	6	4	4	6	5	4	6	6	5	6	6	5	6	6	6	6	6	6	6	2	1	3
143	5	4	3	4	5	3	4	3	4	3	3	5	5	3	3	4	5	4	5	5	4	3	5	3	5	5	4	3	5	3	5	3	4	5	4	4	4	5	5	5	5	5	5	5	2	1	1
144	4	2	4	3	3	4	4	6	5	5	5	6	4	6	5	4	4	4	6	6	5	6	6	5	5	4	6	6	6	6	6	6	5	5	4	6	4	7	7	7	6	6	6	6	2	1	4
145	4	4	5	4	5	5	5	5	4	4	4	4	5	4	5	5	5	5	4	4	4	4	5	5	5	4	5	5	4	5	4	5	5	4	5	4	4	5	5	5	5	5	5	5	2	1	1
146	5	5	5	5	4	5	4	5	5	4	4	4	5	4	5	5	4	5	5	2	3	2	3	2	3	2	3	2	2	2	2	3	2	2	2	2	2	7	7	7	7	7	5	7	2	1	2
147	4	5	5	5	4	4	5	4	5	4	4	3	3	3	3	4	5	4	4	2	3	2	2	3	2	2	3	2	3	2	3	2	2	2	2	3	2	6	6	6	7	7	7	7	2	1	2
148	5	6	6	5	5	5	5	6	6	5	5	6	5	5	5	5	6	3	2	6	6	6	5	5	5	5	5	5	6	6	5	6	6	5	6	6	6	7	5	7	7	7	6	5	2	1	3
149	6	4	4	5	6	6	4	6	6	4	5	4	4	6	6	4	6	4	5	4	4	4	4	6	4	3	4	2	3	2	2	6	5	5	4	6	4	6	6	6	6	6	6	6	2	1	1
150	4	4	3	5	3	3	4	5	3	5	3	4	4	5	5	4	3	3	3	4	3	4	3	3	4	3	5	5	3	5	4	5	5	5	3	3	5	5	5	5	5	5	5	5	2	1	4
151	5	4	5	5	4	4	5	4	5	5	5	5	5	4	4	5	4	4	5	5	4	5	5	5	4	5	4	5	5	4	5	4	5	5	4	4	4	6	6	6	6	6	6	6	1	1	3
152	4	5	4	5	4	5	4	5	5	5	4	4	4	5	5	4	5	5	5	4	5	5	4	4	4	5	4	4	4	5	5	4	5	5	4	4	4	4	5	4	4	5	5	5	2	1	1
153	6	6	6	6	6	6	6	6	5	5	5	6	5	6	6	5	5	6	5	6	6	6	6	5	5	6	6	6	5	6	5	5	6	5	5	5	6	5	7	7	7	7	7	7	2	1	3
154	4	3	3	3	3	4	3	4	4	4	4	3	3	4	3	4	4	4	3	3	3	4	3	4	3	3	3	4	4	4	3	3	3	4	4	3	4	4	4	5	4	4	5	4	2	1	2
155	5	6	6	5	4	5	4	5	5	5	4	5	4	6	6	2	3	3	3	4	5	5	6	4	4	4	3	3	3	3	4	6	4	6	5	5	4	5	4	5	5	5	5	5	2	1	2
156	3	2	2	4	4	4	4	4	5	4	6	4	4	6	4	5	5	5	5	6	6	6	6	4	6	4	5	4	4	6	5	6	4	5	4	5	5	6	7	7	7	7	6	6	1	1	3
157	5	4	4	4	4	5	5	4	4	5	5	5	5	4	5	4	4	4	3	4	5	4	4	5	5	4	5	4	4	5	4	4	5	5	4	4	4	6	6	6	6	6	6	6	2	1	1
158	4	4	4	5	5	4	4	5	4	5	4	4	4	5	5	5	4	5	4	4	4	4	4	4	4	4	4	4	4	4	4	3	4	4	4	3	3	7	7	7	6	6	7	6	2	1	1
159	5	4	4	4	4	4	4	4	5	5	5	5	4	5	4	4	4	5	4	5	4	5	5	5	5	4	4	3	4	4	3	4	4	4	4	5	4	4	5	5	6	6	6	6	2	1	2
160	3	3	2	3	3	6	6	6	5	6	6	6	6	6	6	5	5	5	6	5	6	6	5	5	5	6	6	5	6	6	6	5	6	5	5	6	6	5	5	5	5	5	5	5	2	1	3
161	3	2	3	3	3	2	2	2	2	2	3	2	3	2	3	2	3	3	2	3	3	2	2	3	3	3	3	2	3	2	3	2	3	3	2	2	2	4	4	3	3	4	3	3	2	1	3
162	4	5	4	4	3	4	5	3	4	5	4	5	3	3	3	5	4	5	5	4	3	4	4	5	3	3	3	4	3	4	3	4	5	3	3	3	4	6	6	6	6	6	4	6	2	1	1
163	6	6	5	6	5	3	2	2	2	2	5	5	5	5	6	3	3	5	5	6	6	6	5	5	5	2	3	3	2	2	2	5	6	6	6	5	5	5	5	5	5	5	5	5	2	1	1
164	4	4	5	4	4	5	5	4	5	5	5	5	4	5	5	5	5	4	4	5	4	5	5	5	4	4	5	5	4	4	5	4	4	3	4	4	4	6	6	6	6	6	6	6	2	1	3
165	4	6	5	6	6	6	6	4	6	4	5	4	6	6	4	5	6	4	6	4	2	4	4	2	2	4	4	6	6	4	4	5	6	4	4	4	6	5	6	7	7	7	6	7	2	1	4
166	5	5	5	6	5	6	6	4	5	6	6	4	5	4	5	6	6	6	5	3	3	3	2	3	2	3	3	3	3	2	3	3	2	3	3	3	3	4	4	5	5	3	4	4	2	1	4
167	4	3	3	3	4	4	3	4	3	4	4	4	4	3	3	3	3	3	3	3	3	4	3	3	3	3	3	4	3	4	3	3	4	4	3	4	4	6	5	6	7	5	5	4	2	1	1
168	3	2	3	4	2	4	2	2	4	4	2	4	2	2	2	4	3	3	4	2	2	4	2	2	3	4	2	3	2	3	3	3	4	2	4	2	4	5	5	5	5	5	5	6	2	2	3
169	4	3	4	3	4	3	4	3	3	3	3	3	4	3	4	4	4	4	3	4	4	4	3	4	3	4	3	4	3	4	4	4	3	3	4	3	3	6	6	6	6	6	6	6	2	1	3
170	4	5	4	5	3	3	4	4	3	3	4	3	5	5	4	5	3	3	3	5	3	5	3	3	4	5	3	5	3	3	5	5	4	4	3	5	4	6	6	6	6	6	6	6	2	1	2
171	4	5	5	5	5	4	5	5	4	5	4	5	5	5	4	5	5	3	3	5	4	5	5	4	5	4	5	5	4	5	5	5	4	4	5	4	4	5	7	7	7	5	5	5	2	1	2
172	4	5	4	5	4	5	4	6	4	5	5	4	5	6	4	4	5	5	4	2	4	2	4	4	3	5	6	5	5	5	6	5	5	6	5	6	6	7	7	7	7	7	7	6	2	1	3
173	4	4	4	4	4	4	3	4	4	3	3	4	3	4	4	3	4	3	4	3	4	3	3	4	3	4	3	4	4	4	4	3	3	4	4	4	4	5	5	5	4	4	4	4	1	1	3
174	3	5	4	3	3	3	3	5	4	3	4	3	3	3	3	5	5	3	4	3	3	5	4	3	3	4	5	3	5	5	5	4	4	3	5	4	3	4	4	4	5	5	4	5	2	1	1
175	5	5	6	5	5	3	3	3	2	2	6	6	5	6	5	3	3	2	3	5	6	5	5	6	6	3	2	3	2	2	3	6	5	6	6	5	6	4	5	5	5	5	5	5	2	1	3
176	3	3	2	3	2	2	3	3	3	3	3	3	2	3	3	5	4	5	4	5	3	3	4	5	5	4	4	3	3	5	5	5	3	3	4	5	5	5	5	5	5	5	5	5	2	1	3
177	5	4	5	5	4	5	4	5	4	5	5	5	4	5	4	4	5	5	4	5	5	5	4	5	4	4	5	5	5	5	5	4	3	4	3	3	3	7	7	7	4	4	4	4	1	1	4
178	4	4	5	4	5	3	3	4	4	3	5	5	3	4	5	4	3	4	3	5	4	4	3	3	4	3	5	4	4	4	3	5	4	3	4	5	4	5	5	5	5	5	5	5	2	1	1
179	5	6	4	5	6	6	6	5	4	4	6	5	5	4	5	3	3	3	3	2	3	3	3	4	3	4	5	5	5	4	4	4	4	6	6	4	5	6	5	5	6	5	5	5	2	1	1
180	6	4	5	5	6	4	2	2	2	4	6	4	4	4	4	4	6	5	5	5	4	6	6	5	5	4	6	5	4	5	4	6	4	6	6	4	6	5	5	5	5	5	5	5	2	1	2
181	4	5	5	6	6	5	4	4	5	6	5	4	6	6	4	6	5	6	6	3	2	3	4	3	2	4	4	4	4	4	6	5	6	6	5	6	4	5	5	5	5	5	5	5	2	1	4
182	3	3	4	3	4	4	4	4	4	4	4	5	5	4	5	4	5	5	4	5	5	4	5	4	5	5	4	4	5	4	5	4	4	4	4	4	4	6	7	7	6	6	6	6	2	1	3
183	6	5	5	5	5	3	2	2	3	2	6	6	6	6	5	3	2	6	5	3	3	2	3	3	2	2	2	2	3	3	3	6	5	5	5	6	5	5	5	5	6	6	5	5	2	1	2
184	6	4	6	5	4	4	4	6	6	6	2	2	2	3	4	4	4	5	6	4	4	4	4	5	4	6	6	4	6	5	5	4	6	6	4	5	6	5	5	6	5	6	7	6	2	1	1
185	3	3	4	3	3	3	3	3	4	4	3	4	3	4	4	4	3	3	4	4	4	4	3	3	3	3	4	3	4	4	4	4	4	4	3	3	3	5	5	5	5	5	5	5	2	1	2
186	5	4	4	5	5	4	4	5	5	5	4	5	4	5	5	4	5	5	5	5	4	4	5	4	4	4	3	4	3	3	4	5	5	5	4	5	5	5	5	5	4	5	5	5	2	1	1
187	3	3	3	3	3	2	2	3	3	3	6	6	6	5	6	5	5	2	3	5	5	6	5	6	6	6	6	6	5	6	5	2	3	2	2	3	2	7	7	7	7	6	6	6	2	1	1
188	4	5	3	3	4	3	3	4	5	5	3	5	3	5	4	3	4	5	4	3	5	4	4	5	4	4	5	4	3	3	3	3	4	5	5	5	4	5	5	5	5	5	5	5	2	2	1
189	4	6	4	5	6	4	5	6	5	5	5	6	5	5	4	3	3	6	6	6	4	4	5	4	6	5	5	5	4	6	4	5	5	4	6	6	5	5	5	5	5	5	5	5	2	1	1
190	3	3	4	4	3	3	4	4	4	3	4	3	3	3	3	4	3	4	4	3	3	3	3	3	3	3	3	3	3	3	3	3	3	3	3	3	3	5	5	5	5	5	5	5	2	1	1
191	4	4	5	5	5	5	5	5	4	4	4	4	4	4	5	5	4	5	4	3	3	4	4	4	3	4	4	5	5	5	5	5	4	5	4	4	4	4	5	5	4	4	4	4	2	1	4
192	5	5	5	5	4	5	4	5	5	5	4	4	4	4	5	3	3	4	4	4	4	5	4	4	4	5	4	4	4	5	4	5	4	5	4	4	4	6	6	6	6	6	6	6	2	1	3
193	5	5	4	5	4	5	4	5	5	5	4	4	4	6	6	5	4	5	4	5	6	4	6	4	4	6	5	6	6	6	4	4	4	6	4	4	6	5	5	5	5	5	5	5	1	1	4
194	4	3	4	3	3	5	3	3	4	3	5	4	5	3	4	5	3	3	4	3	3	4	3	5	4	5	4	5	5	5	5	3	4	4	3	5	3	6	6	6	6	6	6	6	2	1	2
195	4	3	3	4	3	3	3	3	4	3	3	3	4	4	3	4	5	3	3	4	4	5	5	4	5	4	4	4	5	4	5	3	5	5	3	5	5	6	7	7	6	7	6	7	2	1	2
196	5	4	4	4	4	5	5	5	5	4	4	4	5	4	4	3	3	2	3	4	5	4	4	4	4	3	3	3	4	4	4	5	5	5	5	4	4	4	3	5	4	4	4	4	2	1	2
197	4	3	3	3	3	3	3	3	3	5	5	3	4	3	4	5	4	3	3	5	3	4	3	3	5	5	5	5	4	5	4	4	4	4	5	3	5	3	6	3	6	4	4	5	1	1	3
198	4	4	4	5	5	5	4	5	4	5	5	4	5	4	5	5	4	4	5	4	4	5	5	4	4	3	3	3	4	3	3	4	4	5	4	5	5	5	5	5	5	5	5	5	2	1	3
199	4	4	4	4	4	4	3	4	4	3	3	3	4	4	3	4	3	4	3	3	3	3	3	3	3	3	3	3	3	3	3	3	3	3	3	3	3	7	7	7	7	5	4	6	2	1	2
200	5	5	4	5	4	5	5	4	5	4	5	5	4	5	4	4	4	4	4	5	4	5	4	5	4	5	4	5	5	5	4	4	5	4	4	4	4	5	5	5	5	5	4	4	2	1	3
201	5	5	4	4	4	4	5	4	4	5	4	4	4	4	5	5	4	4	5	4	5	4	4	5	4	4	4	4	5	5	5	4	4	5	4	4	5	5	5	5	5	5	5	5	2	1	2
202	3	5	4	4	5	5	3	5	5	5	4	5	3	5	4	4	3	5	5	2	2	3	2	3	3	2	2	3	3	2	3	2	3	2	2	3	3	7	7	7	4	7	4	7	2	1	2
203	2	2	3	3	3	2	2	3	2	3	3	3	3	3	2	3	2	3	3	3	2	3	3	2	3	2	3	2	3	2	2	2	3	3	2	2	3	3	4	3	4	3	3	3	2	1	2
204	6	5	5	6	5	6	4	6	6	5	5	4	6	4	6	4	4	5	6	2	3	3	3	3	2	5	5	5	5	5	6	4	4	4	4	4	4	3	3	3	3	3	3	2	1	1	2
205	2	2	3	3	3	3	3	3	2	2	3	2	3	3	2	3	2	3	3	2	3	2	3	3	3	2	3	3	3	3	2	3	2	2	3	3	3	3	4	3	3	4	3	4	1	1	2
206	3	4	3	3	5	4	3	4	4	3	5	3	3	3	4	3	3	3	4	4	3	4	5	3	4	3	4	3	3	5	5	3	4	3	4	3	3	6	6	6	6	6	6	6	2	1	2
207	4	5	5	4	5	3	3	4	3	4	4	4	5	4	3	4	5	4	4	3	4	5	4	4	3	4	4	5	5	3	3	4	3	3	5	3	3	4	4	4	4	4	4	5	2	1	2
208	5	4	5	5	4	5	5	4	5	5	5	5	5	5	5	4	4	4	4	5	5	4	5	4	5	5	4	5	5	4	4	4	5	4	5	4	5	5	5	5	5	5	5	5	2	1	2
209	4	5	4	6	5	6	4	6	6	5	6	5	5	5	4	4	5	5	6	4	4	5	5	4	4	6	6	6	5	4	5	4	3	3	3	2	2	5	5	5	4	5	5	4	2	1	3
210	4	3	3	3	4	5	3	3	5	4	4	3	4	4	4	3	3	4	3	5	5	5	4	3	3	4	3	5	5	3	4	3	5	3	3	4	3	5	5	4	4	5	5	4	2	1	3
211	6	5	5	5	4	4	4	4	6	6	4	6	4	5	4	2	2	4	4	6	5	4	4	6	4	6	5	5	6	5	5	4	6	4	6	4	4	6	6	6	6	6	6	6	2	1	3
212	5	4	5	4	5	4	5	5	4	5	3	4	3	4	4	4	5	4	4	5	5	4	4	5	5	4	5	4	4	5	5	4	5	4	5	5	5	5	6	6	6	6	6	6	2	1	3
213	5	5	6	5	6	5	6	5	5	5	2	2	2	3	3	5	5	5	6	6	6	5	5	5	6	5	6	5	5	5	5	6	5	5	5	5	6	6	6	7	6	6	6	6	2	1	3
214	3	5	4	3	3	4	5	5	3	3	4	3	3	3	3	3	3	5	3	4	3	3	5	5	5	3	4	5	3	5	4	4	4	4	5	4	4	5	6	6	6	5	5	6	2	1	1
215	5	4	5	4	5	5	4	4	6	5	5	5	5	4	5	6	6	5	6	6	5	5	4	6	6	4	6	6	4	6	4	4	6	6	4	4	6	6	6	6	6	6	6	6	1	1	4
216	3	3	3	3	3	3	4	4	3	3	3	3	4	3	3	3	3	4	4	3	3	4	4	4	4	3	4	3	4	4	3	3	3	3	4	4	4	7	7	7	7	7	6	7	2	1	2
217	5	4	5	5	5	3	4	4	3	3	5	5	4	4	4	4	5	4	5	4	5	4	5	5	5	5	4	4	5	4	4	5	5	5	5	5	5	5	6	5	5	4	5	5	1	1	4
218	6	6	6	6	6	6	4	4	6	5	5	5	6	5	5	5	6	6	6	4	4	4	4	5	5	6	6	5	4	4	5	6	4	6	6	6	6	7	5	5	5	5	7	6	1	1	4
219	3	3	3	3	3	3	3	3	2	2	2	3	2	2	3	5	5	5	4	5	4	5	4	5	4	5	4	5	4	5	5	4	5	5	5	4	5	6	5	6	6	6	6	6	2	1	2
220	3	4	4	5	3	5	3	3	4	3	5	3	4	3	3	3	3	4	3	4	4	3	3	5	3	5	5	5	4	3	5	5	5	4	3	4	5	6	7	7	6	7	7	7	2	1	2
221	5	6	6	4	5	5	5	4	4	5	5	4	4	4	6	5	6	6	6	3	4	2	3	3	4	4	4	5	4	4	4	5	4	6	6	5	4	6	6	6	5	6	6	6	2	1	4
222	6	6	6	6	6	2	3	2	2	3	6	5	6	6	5	2	2	3	3	6	6	5	6	6	6	3	3	2	3	3	3	5	6	5	5	6	6	6	6	5	6	5	6	5	2	1	3
223	2	3	2	3	2	3	2	3	2	2	3	3	3	3	3	2	2	4	2	2	3	3	4	4	3	2	4	2	2	4	3	3	4	4	4	4	4	4	4	5	5	4	4	5	1	1	2
224	5	5	4	4	4	5	5	4	5	5	3	3	3	4	3	5	5	5	5	4	5	5	5	5	4	4	4	5	5	4	4	4	4	4	5	5	5	5	6	7	5	6	6	5	1	1	2
225	5	4	4	4	6	6	5	4	5	5	6	5	4	6	6	4	6	4	6	4	6	5	5	6	5	6	4	4	6	5	4	4	4	5	6	5	5	5	5	5	5	5	5	5	2	1	2
226	3	3	3	3	3	3	3	3	3	2	3	2	3	2	3	5	5	5	4	5	4	5	5	4	5	5	5	4	5	4	5	4	3	4	3	3	3	6	7	6	5	6	7	5	2	1	2
227	6	6	6	6	5	2	3	2	2	3	6	5	5	5	6	6	5	3	2	6	5	6	6	6	6	5	6	5	6	5	6	3	2	3	2	3	3	4	5	5	5	5	5	5	2	1	2
228	3	3	3	3	3	2	2	3	2	3	2	3	2	3	3	6	4	4	5	5	6	5	6	4	5	4	4	5	5	4	4	6	5	4	4	5	6	7	7	6	6	6	6	7	2	1	3
229	6	4	4	4	5	4	3	3	4	4	5	4	4	5	4	5	6	5	5	4	4	6	5	5	6	6	4	6	5	5	6	6	4	4	4	4	5	5	5	5	5	5	5	5	2	1	2
230	3	4	3	3	4	4	3	3	4	3	4	3	3	4	3	3	4	3	3	3	4	4	4	3	3	4	4	3	3	3	4	3	3	4	4	3	3	5	5	5	5	4	4	5	2	1	1
231	3	4	4	5	4	5	3	4	3	5	3	3	3	4	3	4	3	5	3	5	5	3	3	5	5	4	4	4	5	5	5	5	4	3	4	4	4	6	6	6	6	6	6	6	2	2	2
232	5	5	5	4	5	5	4	4	4	4	4	5	4	5	5	4	5	5	4	4	4	5	4	5	5	5	4	5	4	5	4	4	4	4	5	4	4	6	6	6	6	6	6	6	2	1	2
233	4	5	5	5	5	4	4	3	4	4	5	5	4	4	5	3	2	2	3	5	4	5	4	4	4	4	5	4	5	5	5	4	5	4	4	5	5	6	6	6	6	6	6	6	2	1	2
234	3	3	3	2	4	2	4	2	3	3	4	3	2	2	4	3	3	2	2	3	2	2	2	3	4	2	4	2	3	4	3	2	2	4	3	3	4	3	3	3	3	3	3	3	1	1	3
235	6	6	5	5	5	3	2	2	2	3	6	5	5	6	6	3	2	3	2	2	3	3	2	3	2	2	2	3	3	3	3	6	6	5	5	5	6	6	6	6	7	6	6	6	2	2	3
236	6	5	5	5	5	2	4	3	2	3	4	6	4	5	6	6	4	4	5	4	6	6	4	6	5	6	5	5	5	4	4	6	4	5	6	4	5	6	6	6	6	7	7	6	2	1	3
237	3	3	3	3	3	3	2	3	2	3	3	3	2	3	3	6	4	6	6	6	4	5	6	6	5	4	6	6	6	6	6	5	6	6	5	6	5	5	5	5	5	5	5	5	2	1	3
238	5	5	5	4	3	5	3	5	4	5	5	5	3	5	3	3	3	5	5	4	4	5	5	3	5	5	5	5	3	3	5	3	3	3	5	3	5	6	6	6	6	6	6	6	2	1	3
239	4	3	5	4	4	5	4	4	3	3	3	5	5	5	3	4	3	4	4	5	4	3	4	3	3	3	4	4	4	4	3	3	5	4	3	5	5	6	6	5	6	5	6	6	2	1	1
240	2	2	3	3	2	2	3	2	3	2	3	3	2	2	3	5	5	4	5	5	4	4	4	4	4	3	3	3	4	3	3	4	5	5	4	5	4	6	6	6	6	6	6	6	2	1	2
